# Supplementary material for: Intraoperative complications of cataract surgery using a low-energy femtosecond laser: Results from a real-world high-volume setting
Source: PLoS One. 2022 Dec 15;17(12):e0279023. doi: 10.1371/journal.pone.0279023 (PMC9754167; doi:10.1371/journal.pone.0279023)
Supplement: S1 File — (XLSX) [file pone.0279023.s001.xlsx]

## Sheet: Tabelle1
eye	Operateur	complication	age	gender	Visus			Tensio			medication			IOL-Master			yellow sheet			LOCS III
					V prä-OP	V week 1	V week 4	T prä OP	T week 1	T week 4	Med prä OP	Med week 1	Med week 4	axis length	anterior chamber depth	lens thickness	Diabetes	Prostatamed	discovery	NO	NC	C	P
RA	KT	no	83
RA	AM	no	67
LA	KT	no	76
LA	AM	no	75
RA	AM	no	72
RA	AM	no	97
LA	AM	no	55
LA	AM	no	85
LA	AM	no	72
LA	AM	no	67
RA	AM	no	84
LA	AM	no	80
RA	KT	no	93
RA	AM	no	80
RA	AM	no	75
RA	AM	no	78
RA	AM	no	78
LA	AM	no	75
RA	KT	no	76
LA	KT	no	75
RA	AM	no	77
RA	AM	no	59
RA	AM	no	97
LA	AM	no	87
LA	AM	no	83
LA	AM	no	61
LA	AM	no	83
LA	AM	no	85
LA	AM	no	80
RA	AM	no	55
LA	AM	no	64
RA	AM	no	80
LA	AM	no	78
LA	AM	no	87
LA	AM	no	62
RA	AM	no	87
LA	AM	no	59
RA	AM	no	75
RA	KT	no	73
LA	KT	no	72
RA	AM	no	80
RA	AM	no	69
LA	AM	no	73
LA	AM	no	82
LA	KT	no	84
RA	KT	no	76
LA	KT	no	89
LA	KT	no	77
LA	AM	no	77
RA	AM	no	72
LA	AM	no	69
RA	AM	no	70
RA	KT	no	83
LA	KT	no	78
LA	KT	no	83
LA	KT	no	81
RA	KT	no	78
RA	KT	no	83
LA	KT	no	74
LA	AM	no	70
RA	AM	no	93
LA	AM	no	77
RA	AM	no	69
LA	KT	no	78
LA	AM	yes	85	m	0.6	k.A.	k.A.	19	k.A.	k.A.	no	Isoptomax KPG/Nevanac/Glaupax	k.A.	23.82	2.42	k.A.	no	no	intracamerale Adrenalingabe/kleiner Vorderkapselriss bei 12:00 Uhr. IOL in Kapselsack
RA	AM	no	69
RA	AM	no	82
RA	AM	no	83
RA	AM	no	77
LA	AM	no	70
RA	KT	no	70
LA	KT	no	83
RA	KT	k.A.	82
RA	KT	no	77
RA	KT	k.A.	66
RA	AM	no	80
LA	AM	no	84
LA	AM	no	84
RA	AM	no	43
LA	AM	no	86
RA	KT	no	87
LA	KT	no	80
LA	KT	no	82
RA	KT	no	72
RA	AM	no	82
RA	AM	k.A.	76
LA	AM	no	76
LA	AM	no	82
RA	AM	no	67
LA	AM	no	80
RA	AM	no	81
LA	AM	no	84
RA	KT	no	69
LA	AM	no	72
LA	AM	no	92
LA	AM	no	70
LA	KT	no	78
RA	AM	no	81
RA	KT	no	73
LA	KT	no	76
LA	AM	no	80
LA	AM	no	82
LA	KT	no	63
RA	AM	no	85
LA	AM	no	70
LA	AM	no	64
RA	AM	no	72
RA	AM	no	70
RA	AM	no	77
RA	AM	no	75
LA	AM	no	78
LA	AM	no	82
LA	AM	no	86
LA	AM	no	85
LA	KT	no	87
LA	KT	no	78
RA	KT	no	78
LA	KT	missing	66
LA	KT	no	73
LA	AM	no	93
LA	AM	no	79
LA	AM	no	81
RA	AM	no	86
LA	AM	no	75
LA	AM	no	67
LA	KT	no	83
RA	KT	no	66
LA	AM	no	82
LA	AM	no	43
LA	KT	no	84
LA	KT	no	66
LA	AM	no	84
RA	AM	no	79
LA	AM	no	86
RA	AM	no	66
LA	AM	k.A.	43
LA	AM	no	79
RA	AM	no	81
LA	AM	no	81
RA	AM	no	70
RA	AM	no	74
RA	AM	no	80
LA	AM	no	83
RA	AM	no	74
LA	KT	no	79
RA	KT	no	78
LA	AM	missing	81
RA	AM	no	90
LA	AM	no	76
LA	AM	no	69
RA	AM	no	92
LA	AM	no	91
RA	AM	no	85
RA	AM	no	85
RA	AM	no	85
LA	AM	no	77
LA	AM	no	74
LA	KT	no	80
LA	AM	no	82
LA	AM	no	86
LA	AM	no	76
RA	KT	no	77
LA	KT	no	83
LA	AM	no	86
RA	AM	no	80
LA	AM	no	73
LA	AM	no	86
RA	KT	no	77
RA	AM	no	76
RA	KT	no	65
RA	KT	no	91
LA	KT	no	66
LA	AM	no	80
LA	AM	no	65
RA	AM	no	73
LA	AM	no	85
RA	AM	no	79
RA	AM	no	67
LA	AM	no	83
RA	AM	missing	82
RA	AM	no	70
LA	KT	k.A.	77
LA	KT	no	65
RA	KT	no	83
LA	KT	no	78
RA	AM	no	70
RA	AM	no	80
RA	KT	no	79
LA	AM	no	88
LA	KT	no	81
RA	AM	no	71
RA	KT	no	81
RA	AM	no	82
RA	AM	no	79
RA	AM	no	77
RA	KT	no	79
LA	KT	no	85
LA	AM	no	78
RA	AM	no	67
RA	AM	no	82
RA	KT	no	90
RA	AM	no	77
LA	KT	no	80
LA	KT	no	74
LA	AM	no	79
LA	AM	no	70
RA	KT	no	78
RA	AM	no	76
RA	KT	k.A.	83
RA	KT	no	85
RA	AM	no	81
LA	AM	no	67
RA	AM	no	85
LA	AM	no	81
LA	KT	no	85
RA	KT	no	76
RA	AM	no	83
RA	AM	no	82
RA	AM	no	83
RA	KT	no	84
RA	AM	no	80
RA	AM	no	85
LA	AM	no	77
RA	AM	no	78
RA	AM	no	81
RA	AM	no	80
RA	AM	no	86
LA	AM	no	80
RA	KT	no	76
RA	AM	no	82
RA	AM	no	80
RA	AM	no	63
LA	AM	no	83
LA	AM	no	69
RA	AM	no	88
RA	AM	no	44
RA	KT	no	79
RA	AM	no	66
LA	AM	no	88
LA	KT	no	79
LA	KT	no	70
LA	KT	no	79
LA	KT	no	75
LA	KT	no	67
RA	KT	no	78
LA	KT	no	72
RA	KT	no	77
LA	KT	no	78
RA	KT	no	81
RA	KT	no	73
RA	AM	no	82
LA	AM	no	79
LA	KT	no	77
LA	KT	no	73
LA	AM	no	80
RA	AM	no	78
LA	AM	no	80
RA	AM	no	85
RA	KT	no	72
RA	KT	no	70
LA	AM	no	77
RA	AM	no	92
RA	AM	no	90
LA	AM	no	82
RA	KT	no	77
LA	KT	no	87
LA	KT	no	75
LA	AM	no	70
RA	KT	no	75
RA	AM	no	93
RA	AM	no	81
RA	AM	no	71
LA	AM	no	81
RA	AM	no	87
RA	AM	no	86
LA	AM	no	80
LA	AM	no	71
RA	AM	no	76
LA	AM	no	83
LA	KT	no	82
LA	KT	no	81
LA	AM	no	79
RA	AM	no	79
LA	AM	no	70
RA	KT	no	68
RA	AM	no	83
RA	KT	no	87
RA	AM	no	70
RA	AM	no	70
RA	KT	no	79
LA	KT	no	87
LA	KT	no	68
RA	AM	no	82
RA	KT	no	68
RA	AM	no	80
LA	AM	no	80
RA	AM	no	86
LA	KT	no	67
LA	AM	no	85
LA	AM	no	86
LA	AM	no	78
RA	KT	no	95
RA	KT	no	80
LA	KT	no	71
RA	KT	no	56
RA	AM	no	83
LA	KT	no	78
RA	KT	no	71
RA	KT	no	83
LA	KT	no	68
RA	KT	no	86
RA	KT	no	71
LA	AM	no	78
LA	KT	no	83
LA	KT	no	86
LA	KT	no	56
RA	AM	no	67
LA	KT	no	71
LA	KT	no	74
LA	KT	no	77
RA	AM	no	93
RA	AM	no	94
LA	AM	no	90
LA	KT	no	80
RA	KT	no	68
LA	KT	no	68
RA	KT	no	78
RA	KT	no	62
RA	AM	no	81
LA	AM	no	92
RA	AM	no	86
LA	AM	no	75
RA	AM	no	70
LA	KT	no	78
LA	KT	no	78
LA	AM	no	86
LA	AM	no	76
RA	AM	no	90
RA	KT	no	70
RA	AM	no	64
LA	AM	no	95
LA	KT	yes	81	m	0.5	0.63	0.8	15	20	19	ASS 100	Isoptomax KPG/Nevanac/Glaupax	keine	23.01	2.26	5.71	no	no	Hinterkapselruptur, vordere Vitrektomie, Sulcusimplantation/Intraoperativ 250mg Diamox i.V.
RA	KT	no	78
LA	KT	no	70
LA	AM	no	85
LA	KT	no	68
LA	KT	no	68
LA	KT	no	60
LA	AM	no	51
RA	AM	no	82
RA	AM	no	77
RA	AM	no	75
RA	AM	no	74
RA	AM	no	89
RA	KT	no	68
RA	KT	no	81
RA	KT	no	60
LA	AM	no	64
RA	AM	no	75
LA	AM	no	82
LA	AM	no	90
RA	AM	no	51
RA	AM	no	76
RA	KT	no	55
RA	AM	no	94
LA	KT	no	55
RA	AM	no	77
LA	AM	no	70
RA	AM	no	73
RA	AM	no	82
LA	KT	no	64
LA	KT	no	85
RA	AM	no	86
RA	AM	no	80
RA	KT	no	85
RA	AM	no	67
LA	KT	no	86
LA	AM	no	82
RA	AM	no	81
RA	AM	no	68
RA	KT	no	64
RA	KT	no	57
LA	KT	no	94
LA	AM	no	83
RA	KT	no	89
LA	KT	no	57
LA	AM	no	89
RA	KT	no	68
LA	AM	no	71
LA	AM	no	86
LA	AM	no	55
LA	AM	no	77
LA	KT	no	68
RA	KT	no	71
LA	AM	no	94
LA	AM	no	89
RA	AM	no	85
LA	KT	no	71
LA	KT	no	80
LA	KT	no	75
RA	AM	no	55
RA	AM	no	86
LA	KT	no	76
RA	KT	no	90
RA	AM	no	71
LA	AM	no	79
LA	AM	no	81
LA	AM	no	71
LA	KT	no	78
RA	AM	no	79
RA	KT	no	66
LA	KT	no	84
LA	KT	no	85
RA	KT	no	80
RA	KT	no	80
LA	AM	no	73
RA	AM	no	82
RA	AM	no	66
RA	KT	no	79
RA	AM	no	83
LA	AM	no	73
LA	KT	no	66
RA	KT	no	68
RA	KT	no	73
LA	KT	no	82
LA	AM	no	79
RA	AM	no	87
LA	AM	no	67
LA	AM	k.A.	44
LA	KT	no	82
LA	KT	no	76
RA	KT	no	79
LA	KT	no	68
LA	KT	no	68
RA	KT	yes	56	w	<0,1	1	1	19	19	16	no	Glaupax heute Abend und heute Mittag	no	27.05	3.17	4.69	no	no	intraoperativ kam es zu HK-Ruptur ohne GK-Vorfall, Sulcusimplantation/Dexa EDO, Floxal ED, Voltaren ophta sine
LA	AM	no	76
LA	AM	no	80
LA	AM	no	87
LA	KT	k.A.	56
RA	AM	no	83
LA	AM	no	82
RA	KT	no	76
RA	KT	no	89
RA	AM	no	81
LA	AM	no	83
RA	AM	no	82
LA	KT	no	71
LA	KT	no	79
RA	KT	no	70
LA	AM	no	63
LA	AM	no	84
LA	KT	no	70
LA	KT	no	82
LA	AM	no	85
LA	AM	no	77
RA	AM	no	82
RA	AM	no	72
LA	KT	no	98
RA	AM	no	62
LA	AM	no	75
RA	KT	no	82
LA	AM	no	62
RA	KT	no	69
LA	AM	no	97
RA	AM	no	63
LA	KT	k.A.	69
RA	AM	no	80
LA	AM	no	77
RA	KT	no	73
RA	KT	no	84
LA	KT	no	76
RA	KT	no	69
LA	AM	no	80
LA	KT	no	84
LA	AM	no	87
LA	AM	no	72
LA	KT	no	79
RA	KT	no	69
LA	AM	no	77
LA	KT	k.A.	69
LA	KT	no	69
RA	AM	no	72
RA	AM	no	80
LA	AM	no	83
LA	KT	no	89
LA	AM	no	65
LA	KT	no	69
RA	AM	k.A.	71
LA	AM	no	73
LA	AM	no	82
RA	AM	no	77
RA	AM	no	68
LA	AM	no	74
RA	KT	no	69
LA	KT	no	70
LA	AM	no	87
LA	AM	no	78
LA	AM	no	80
LA	AM	no	82
RA	AM	no	72
RA	AM	no	88
RA	AM	no	73
LA	AM	no	80
RA	AM	no	78
LA	AM	no	89
LA	AM	no	82
RA	KT	no	69
LA	AM	no	74
LA	AM	no	73
LA	AM	no	66
LA	AM	no	90
LA	AM	no	86
RA	AM	no	80
LA	AM	no	85
LA	AM	no	72
LA	AM	no	70
RA	KT	no	98
RA	KT	no	73
RA	KT	no	68
RA	KT	no	86
RA	KT	no	70
LA	AM	no	72
LA	AM	no	79
RA	KT	no	84
LA	KT	no	69
LA	KT	no	72
LA	KT	no	86
RA	KT	no	70
RA	KT	no	64
LA	AM	no	73
LA	AM	no	79
RA	AM	no	72
LA	KT	no	80
LA	KT	no	82
RA	KT	no	67
RA	AM	no	79
RA	KT	no	72
RA	KT	no	80
LA	KT	no	73
LA	KT	no	67
RA	KT	no	67
RA	KT	no	82
RA	KT	no	82
LA	AM	no	55
RA	KT	no	56
LA	KT	no	70
RA	AM	no	75
RA	AM	no	84
RA	KT	no	77
LA	AM	no	75
LA	AM	no	80
RA	KT	no	66
RA	AM	no	79
RA	AM	no	86
LA	AM	no	69
LA	KT	no	83
LA	KT	no	77
RA	KT	no	80
RA	AM	no	77
LA	AM	no	67
LA	AM	no	71
RA	KT	no	71
RA	KT	no	82
RA	KT	no	82
LA	KT	no	79
LA	KT	no	90
RA	AM	no	76
RA	KT	no	66
LA	AM	no	77
RA	AM	no	84
LA	AM	no	83
LA	KT	no	77
LA	KT	no	71
LA	AM	no	76
RA	KT	no	75
RA	KT	no	87
RA	KT	no	69
RA	KT	no	80
RA	AM	no	74
RA	AM	no	83
RA	AM	no	72
RA	AM	no	74
RA	KT	no	52
RA	KT	no	76
RA	AM	no	85
LA	AM	no	72
RA	AM	no	84
LA	AM	no	80
LA	KT	no	64
LA	AM	no	80
RA	AM	no	74
LA	AM	no	86
LA	KT	no	80
LA	KT	no	75
LA	KT	no	76
RA	KT	no	91
RA	AM	no	77
RA	KT	no	75
RA	KT	no	82
LA	AM	no	74
LA	KT	no	71
LA	AM	no	85
LA	KT	no	66
RA	AM	no	81
LA	KT	no	82
RA	KT	no	77
RA	KT	no	72
LA	AM	no	80
RA	KT	no	81
LA	KT	no	72
LA	AM	no	85
LA	KT	no	84
LA	AM	no	70
LA	AM	no	77
RA	AM	no	70
RA	KT	no	83
RA	KT	no	75
LA	KT	no	82
RA	KT	no	80
RA	KT	no	84
LA	AM	no	57
LA	AM	no	86
LA	AM	no	81
LA	KT	no	84
RA	KT	no	84
LA	AM	no	62
LA	AM	no	83
RA	AM	no	71
LA	AM	no	82
RA	KT	no	71
LA	AM	no	89
RA	KT	no	78
LA	KT	no	58
LA	AM	no	67
LA	AM	no	82
LA	AM	no	70
LA	KT	no	77
LA	KT	no	71
RA	AM	no	77
RA	AM	no	99
RA	AM	no	77
LA	AM	no	84
RA	AM	no	70
RA	KT	no	76
RA	KT	no	77
LA	AM	no	77
RA	AM	no	85
LA	KT	no	78
LA	AM	no	78
RA	AM	no	84
RA	AM	no	82
LA	AM	no	74
RA	AM	no	78
RA	AM	no	84
RA	KT	no	87
RA	AM	no	63
LA	KT	no	87
RA	AM	no	76
LA	AM	no	81
RA	KT	no	87
LA	AM	no	77
RA	AM	no	84
LA	AM	no	80
LA	AM	no	77
RA	KT	no	67
LA	KT	no	89
LA	AM	no	77
LA	AM	no	76
RA	AM	no	78
RA	AM	no	80
RA	AM	no	77
RA	AM	no	79
LA	AM	no	66
RA	AM	no	84
LA	KT	no	71
LA	KT	no	87
LA	AM	no	77
LA	AM	no	77
RA	KT	no	76
LA	AM	no	65
LA	AM	no	80
LA	AM	no	60
LA	KT	no	76
LA	KT	no	76
RA	AM	no	80
RA	AM	no	76
LA	AM	no	80
RA	AM	no	77
LA	AM	no	87
LA	AM	no	79
LA	AM	no	86
LA	AM	no	84
RA	AM	no	86
RA	AM	no	73
RA	AM	no	70
RA	AM	no	77
LA	AM	no	85
RA	AM	no	85
LA	AM	no	73
RA	AM	no	58
LA	KT	no	86
RA	AM	no	76
LA	AM	no	86
RA	AM	no	78
LA	AM	no	82
RA	AM	no	77
RA	AM	no	85
RA	KT	no	83
RA	AM	no	88
LA	AM	no	86
RA	KT	no	78
RA	KT	no	66
LA	AM	no	73
LA	AM	no	84
LA	AM	no	80
LA	KT	no	78
RA	KT	no	86
RA	KT	no	67
RA	KT	no	68
LA	KT	no	72
RA	AM	no	62
LA	AM	no	84
LA	KT	no	83
RA	AM	no	90
LA	KT	no	80
LA	KT	no	79
RA	KT	no	82
RA	KT	no	80
LA	AM	no	85
RA	AM	no	77
LA	AM	no	70
RA	AM	no	75
RA	AM	no	81
RA	AM	no	76
LA	KT	no	82
LA	AM	no	85
RA	AM	no	57
LA	KT	no	54
LA	AM	no	82
LA	AM	no	76
RA	KT	no	82
LA	KT	no	66
RA	KT	no	72
RA	AM	no	85
RA	KT	no	75
RA	KT	no	81
RA	KT	no	66
RA	KT	no	61
RA	AM	no	85
LA	AM	no	74
LA	AM	no	83
LA	AM	no	71
RA	AM	no	74
LA	AM	no	76
LA	KT	no	81
LA	KT	no	61
LA	KT	no	86
RA	KT	no	83
LA	KT	no	67
RA	AM	no	83
LA	AM	no	86
LA	AM	no	69
RA	AM	no	72
RA	AM	no	75
LA	AM	no	77
RA	AM	no	70
LA	KT	no	82
RA	AM	no	80
LA	AM	no	74
RA	KT	no	77
RA	AM	no	85
LA	AM	no	93
LA	AM	no	78
LA	AM	no	67
LA	AM	no	79
LA	AM	no	70
LA	AM	no	65
LA	KT	no	74
LA	KT	no	72
LA	KT	no	84
LA	KT	no	68
RA	KT	no	87
RA	KT	no	72
RA	KT	no	73
RA	AM	no	81
LA	AM	no	74
LA	AM	no	65
RA	AM	no	73
RA	AM	no	68
RA	KT	no	82
LA	AM	no	66
LA	KT	no	73
LA	AM	no	68
LA	AM	no	72
LA	KT	no	86
RA	AM	no	77
LA	AM	no	68
RA	KT	no	82
LA	AM	no	81
LA	AM	no	68
RA	AM	no	65
LA	AM	no	73
LA	AM	no	73
LA	AM	no	75
LA	KT	no	70
RA	KT	no	76
RA	AM	no	58
LA	AM	no	90
LA	KT	no	77
LA	AM	no	85
LA	AM	no	87
RA	AM	no	74
RA	KT	no	70
LA	KT	no	86
LA	KT	no	80
RA	AM	no	81
RA	AM	no	83
RA	AM	no	78
RA	KT	no	82
RA	AM	no	76
LA	AM	no	83
LA	AM	no	82
LA	KT	no	68
RA	AM	no	76
LA	KT	no	82
RA	KT	no	81
RA	AM	no	79
RA	AM	no	86
LA	KT	no	76
LA	KT	no	77
RA	AM	no	85
RA	AM	no	82
RA	KT	no	86
RA	KT	no	85
LA	AM	no	69
LA	AM	no	83
RA	AM	no	84
RA	KT	no	67
RA	KT	no	77
LA	AM	no	76
LA	AM	no	86
LA	AM	no	77
LA	KT	no	58
LA	KT	no	68
RA	KT	no	68
RA	AM	no	76
LA	AM	no	86
LA	AM	yes	79	m	<0,1	k.A.	k.A.	12	k.A.	k.A.	ASS 100	Isoptomax KPG	k.A.	23.38	3.35	4.14	no	no	Vorderkapselriss bei 1 Uhr; IOL in Kapselsack, gut zentriert
RA	AM	no	68
LA	AM	no	88
RA	AM	no	79
RA	AM	no	86
RA	KT	no	86
RA	AM	no	76
LA	AM	no	74
RA	AM	no	66
RA	KT	no	80
RA	KT	no	69
LA	KT	no	85
RA	KT	no	73
LA	AM	no	79
RA	KT	no	86
LA	KT	no	71
LA	AM	no	66
LA	KT	no	69
LA	KT	no	84
LA	KT	no	84
LA	KT	no	73
RA	AM	no	68
RA	KT	no	71
LA	AM	no	72
RA	AM	no	73
LA	AM	no	72
RA	AM	no	65
RA	KT	no	80
LA	KT	no	81
LA	AM	no	78
LA	KT	no	79
LA	KT	no	80
RA	AM	no	81
RA	KT	no	78
LA	KT	no	88
RA	KT	no	79
RA	AM	no	72
LA	AM	no	78
RA	KT	no	54
RA	AM	no	73
LA	AM	no	73
LA	AM	no	66
RA	KT	no	86
LA	KT	no	74
RA	KT	no	80
LA	KT	no	87
LA	KT	no	54
LA	AM	no	81
RA	KT	no	74
RA	AM	no	70
RA	KT	no	88
LA	KT	no	68
LA	AM	no	79
LA	AM	no	75
RA	AM	no	74
RA	AM	no	76
RA	AM	no	68
RA	KT	no	68
RA	AM	no	86
LA	AM	no	84
RA	AM	no	81
RA	KT	no	78
LA	KT	no	78
LA	AM	no	74
LA	KT	no	69
RA	KT	no	76
RA	AM	no	85
RA	AM	no	75
LA	AM	no	68
LA	KT	no	76
LA	AM	no	80
RA	AM	no	73
LA	AM	no	89
LA	AM	no	76
RA	AM	no	79
RA	AM	no	61
RA	AM	no	86
LA	AM	no	83
RA	AM	no	69
RA	AM	no	65
RA	AM	no	79
RA	AM	no	68
RA	AM	no	79
LA	AM	no	85
RA	AM	no	78
RA	AM	no	82
RA	KT	no	66
LA	AM	no	68
LA	AM	no	81
LA	KT	no	85
RA	AM	no	86
RA	KT	no	68
RA	AM	no	76
LA	AM	no	97
RA	AM	no	84
LA	AM	no	83
RA	AM	no	74
RA	AM	no	84
RA	AM	no	66
LA	KT	no	66
RA	AM	no	75
LA	AM	missing	77
RA	AM	no	84
LA	AM	no	82
RA	AM	no	84
RA	KT	no	49
RA	AM	no	80
LA	AM	no	75
LA	KT	no	49
RA	AM	no	78
RA	KT	no	76
LA	AM	no	98
LA	KT	no	80
LA	KT	no	75
LA	KT	no	71
LA	AM	no	78
LA	AM	no	74
RA	AM	no	65
LA	KT	no	80
RA	KT	no	71
LA	KT	no	84
LA	KT	no	76
LA	KT	no	63
LA	KT	no	84
RA	KT	no	83
RA	KT	no	63
RA	KT	no	77
RA	KT	no	82
RA	KT	no	69
RA	KT	no	79
LA	KT	no	78
RA	KT	no	79
LA	AM	no	68
RA	KT	no	90
RA	KT	no	87
LA	KT	no	69
LA	KT	no	79
LA	AM	no	78
LA	AM	no	68
LA	AM	no	63
RA	AM	no	82
LA	AM	no	71
RA	AM	no	73
LA	AM	no	67
RA	AM	no	89
LA	KT	no	70
LA	AM	no	73
RA	AM	no	89
RA	AM	no	71
LA	KT	no	68
LA	KT	no	94
RA	KT	no	63
RA	KT	no	76
LA	AM	no	78
RA	AM	no	78
LA	AM	no	79
RA	AM	no	69
LA	AM	no	78
LA	AM	no	80
RA	AM	no	71
RA	KT	no	77
LA	AM	no	61
RA	AM	no	76
RA	KT	no	76
LA	KT	no	77
RA	KT	no	84
RA	KT	no	70
LA	AM	no	70
LA	AM	no	71
LA	AM	no	84
RA	KT	no	91
RA	AM	no	90
LA	AM	no	80
LA	KT	no	81
RA	KT	no	77
LA	KT	no	69
LA	KT	no	81
RA	KT	no	83
LA	AM	no	86
LA	AM	no	79
LA	KT	no	73
LA	KT	no	72
LA	KT	no	69
RA	AM	no	71
LA	AM	no	76
LA	KT	no	77
LA	KT	no	53
RA	KT	no	67
RA	KT	no	69
RA	KT	no	81
RA	KT	no	85
RA	AM	no	79
LA	AM	no	63
RA	AM	no	86
RA	KT	no	66
LA	KT	no	78
LA	AM	no	76
RA	AM	no	70
LA	KT	no	66
LA	KT	no	83
RA	KT	no	81
LA	KT	no	77
LA	KT	no	83
LA	KT	no	78
LA	KT	no	85
RA	KT	no	79
LA	AM	no	86
LA	KT	no	85
LA	KT	no	75
RA	KT	no	61
RA	KT	no	75
LA	KT	no	76
RA	KT	no	85
LA	KT	no	77
RA	KT	no	75
LA	KT	no	61
RA	KT	no	77
LA	KT	no	72
RA	AM	no	65
RA	AM	no	77
RA	AM	no	78
RA	AM	no	69
RA	AM	no	75
RA	AM	no	83
RA	AM	no	72
LA	KT	no	80
RA	AM	no	70
LA	AM	no	78
LA	KT	no	80
LA	AM	no	86
LA	AM	no	56
RA	KT	no	80
RA	AM	no	64
RA	KT	no	83
RA	KT	no	80
LA	KT	no	74
LA	AM	no	79
RA	AM	no	85
RA	AM	no	86
RA	AM	no	67
RA	AM	no	78
RA	KT	no	78
RA	AM	no	62
RA	AM	no	84
RA	KT	no	74
LA	KT	no	84
LA	KT	no	78
LA	KT	no	84
RA	AM	no	87
LA	KT	no	82
RA	KT	no	79
LA	AM	no	70
RA	KT	no	86
LA	KT	no	73
RA	KT	no	82
LA	KT	no	79
LA	AM	no	90
RA	AM	no	80
RA	KT	no	72
LA	AM	no	75
LA	AM	no	83
RA	KT	no	73
RA	AM	no	66
LA	AM	no	67
LA	AM	no	90
LA	AM	no	79
RA	AM	no	74
LA	KT	no	72
RA	AM	no	67
LA	AM	no	76
RA	AM	no	86
LA	AM	no	80
LA	AM	no	68
RA	AM	no	77
RA	AM	no	90
RA	KT	no	67
RA	AM	no	73
RA	AM	no	76
LA	AM	no	86
LA	AM	no	81
LA	KT	no	72
RA	AM	no	79
RA	AM	no	76
LA	AM	no	70
RA	AM	no	85
RA	AM	no	68
RA	KT	no	90
RA	KT	no	76
LA	AM	no	80
LA	KT	no	78
RA	AM	no	67
LA	AM	no	66
RA	KT	no	63
LA	KT	no	67
RA	AM	no	75
RA	AM	no	80
RA	AM	no	60
LA	KT	no	63
RA	KT	no	77
LA	AM	no	67
LA	KT	no	82
LA	AM	no	79
LA	AM	no	81
RA	AM	no	56
LA	AM	no	82
LA	KT	no	77
LA	KT	no	75
RA	KT	no	82
LA	KT	no	80
RA	KT	no	72
LA	KT	no	80
RA	AM	no	73
RA	KT	no	76
RA	KT	no	61
RA	KT	no	80
LA	KT	no	75
LA	KT	no	76
RA	AM	no	91
RA	AM	no	78
RA	KT	no	62
RA	KT	no	75
RA	AM	no	81
RA	KT	no	73
LA	KT	no	82
RA	KT	no	84
LA	AM	no	77
RA	AM	no	67
LA	AM	no	64
LA	AM	no	75
LA	AM	no	73
LA	AM	no	83
RA	AM	no	82
RA	AM	no	75
RA	AM	missing	63
LA	AM	no	73
LA	AM	no	67
RA	AM	no	82
RA	KT	no	78
RA	KT	no	86
RA	KT	no	80
RA	KT	no	66
LA	KT	no	79
LA	KT	no	86
LA	KT	no	78
LA	KT	no	84
RA	KT	no	66
RA	KT	no	78
RA	KT	no	62
LA	AM	no	80
RA	AM	no	78
LA	AM	no	74
RA	AM	no	83
LA	AM	no	78
LA	KT	no	76
LA	KT	no	72
LA	AM	no	67
RA	AM	no	76
LA	AM	no	97
RA	KT	no	74
LA	AM	no	77
LA	AM	no	80
RA	AM	no	88
LA	AM	no	79
RA	AM	k.A.	64
LA	AM	no	73
RA	KT	no	66
LA	KT	no	71
LA	KT	no	63
LA	KT	no	78
RA	AM	no	70
LA	AM	no	85
RA	AM	no	83
RA	AM	no	75
RA	AM	no	80
RA	AM	no	77
LA	AM	no	75
RA	AM	no	66
LA	AM	no	81
RA	AM	no	81
RA	AM	no	80
LA	AM	no	64
LA	AM	no	67
RA	AM	no	74
RA	KT	no	83
RA	KT	no	71
RA	KT	no	91
RA	KT	no	78
LA	AM	no	75
LA	KT	no	79
LA	AM	k.A.	71
RA	AM	no	76
LA	AM	no	82
LA	AM	no	62
RA	AM	no	77
LA	AM	no	84
RA	KT	no	81
RA	KT	no	79
RA	KT	no	82
LA	AM	no	89
RA	KT	no	76
RA	KT	no	81
RA	AM	no	74
LA	AM	no	76
RA	KT	no	83
RA	AM	no	81
LA	AM	no	62
LA	KT	no	81
RA	AM	no	64
LA	KT	no	75
RA	KT	no	73
LA	KT	no	83
LA	KT	no	74
LA	AM	no	94
RA	KT	no	78
RA	KT	no	80
RA	KT	no	84
RA	AM	no	69
RA	AM	no	79
RA	KT	no	73
LA	KT	no	85
LA	AM	no	86
RA	AM	no	80
RA	KT	no	75
LA	KT	no	62
RA	KT	no	79
LA	KT	no	66
LA	KT	no	78
LA	AM	no	64
LA	AM	no	63
LA	KT	no	73
RA	AM	no	66
LA	AM	no	86
LA	AM	no	80
RA	AM	no	69
LA	AM	no	71
LA	AM	no	76
LA	AM	no	82
RA	AM	no	75
RA	AM	no	89
LA	AM	no	76
LA	AM	no	75
RA	KT	no	61
RA	KT	no	75
RA	KT	no	72
RA	AM	no	76
RA	AM	no	84
RA	KT	no	80
RA	KT	no	65
LA	KT	no	75
RA	AM	no	79
LA	KT	no	91
RA	KT	no	76
LA	KT	no	53
RA	KT	no	64
RA	AM	no	85
LA	AM	no	81
RA	KT	no	82
LA	KT	no	76
RA	KT	no	70
LA	KT	no	60
RA	AM	no	75
LA	KT	no	65
RA	KT	no	82
RA	KT	no	53
LA	KT	no	64
LA	AM	no	78
RA	KT	no	64
LA	KT	no	82
LA	KT	no	86
RA	AM	no	64
RA	AM	no	74
RA	KT	no	62
LA	KT	no	80
LA	KT	no	77
RA	AM	no	74
RA	AM	no	78
RA	AM	no	77
RA	AM	no	80
LA	AM	no	61
LA	KT	no	85
LA	KT	no	62
RA	KT	no	72
RA	KT	no	85
RA	KT	no	67
LA	KT	no	72
RA	KT	no	68
RA	KT	no	74
LA	AM	no	70
LA	AM	no	75
LA	KT	no	86
LA	KT	no	57
LA	KT	no	72
RA	AM	no	78
LA	AM	no	77
RA	AM	no	80
LA	AM	no	57
RA	AM	no	82
RA	AM	no	77
LA	AM	no	81
LA	AM	no	72
RA	KT	no	79
LA	KT	no	80
LA	KT	no	67
RA	AM	no	77
RA	KT	no	57
RA	KT	no	83
LA	KT	no	79
LA	KT	no	61
RA	KT	no	55
RA	KT	no	72
LA	AM	no	68
LA	AM	no	75
RA	KT	no	64
LA	AM	no	84
LA	KT	no	73
RA	AM	no	80
LA	AM	yes	89	m	0.25	1	0.8	16	18	14	no	Isoptomax KPG	Evotears ATR 3ml	24.17	3.38	4.7	no	no	Vorderkapselriss bei 5 Uhr/IOL im Kapselsack gut zentriert	5	5	1	3
RA	AM	no	81
RA	KT	no	71
RA	AM	no	79
RA	KT	no	81
LA	KT	no	68
LA	KT	no	64
LA	KT	no	88
LA	KT	no	61
RA	KT	no	68
RA	KT	no	62
LA	KT	no	85
LA	KT	no	65
RA	KT	no	61
RA	KT	no	72
RA	KT	no	86
LA	KT	no	81
LA	AM	no	78
LA	AM	no	74
LA	AM	no	69
LA	AM	no	77
RA	KT	no	78
RA	KT	no	60
RA	KT	no	72
LA	KT	no	73
RA	AM	no	85
LA	KT	no	83
RA	KT	no	65
RA	AM	no	64
RA	AM	no	83
RA	KT	k.A.	76
RA	KT	no	79
RA	AM	no	89
RA	AM	no	97
LA	AM	no	85
RA	KT	no	85
LA	AM	no	64
LA	KT	no	76
RA	KT	no	73
LA	KT	no	60
LA	KT	k.A.	79
RA	AM	no	83
LA	KT	no	79
RA	KT	no	74
RA	AM	no	67
LA	KT	no	73
RA	KT	no	71
LA	KT	no	74
RA	KT	no	83
LA	KT	no	64
RA	KT	no	79
LA	KT	no	89
LA	AM	no	76
LA	KT	no	59
RA	KT	no	76
RA	AM	no	73
RA	KT	no	68
RA	KT	no	76
RA	KT	no	59
RA	KT	no	69
LA	KT	no	72
LA	KT	no	76
RA	AM	no	76
LA	KT	no	83
LA	KT	no	83
LA	AM	no	82
LA	AM	no	76
LA	AM	no	80
LA	AM	no	67
LA	KT	no	68
LA	KT	no	76
RA	AM	no	78
LA	AM	no	61
LA	AM	no	62
LA	AM	no	76
RA	KT	k.A.	77
LA	KT	no	74
RA	AM	no	67
LA	AM	no	72
LA	AM	no	83
RA	KT	no	67
LA	KT	no	77
RA	AM	no	81
LA	AM	no	66
LA	KT	no	81
RA	AM	no	61
LA	KT	k.A.	65
LA	KT	no	77
LA	KT	no	73
RA	AM	no	63
RA	AM	no	80
LA	KT	no	77
LA	KT	k.A.	57
RA	KT	no	73
RA	AM	no	82
RA	KT	no	76
RA	KT	no	68
RA	KT	no	64
RA	KT	no	63
LA	KT	no	81
LA	KT	no	81
RA	KT	no	67
LA	KT	no	77
LA	KT	no	67
RA	KT	no	57
RA	KT	no	81
LA	KT	no	63
RA	KT	no	76
RA	KT	no	89
RA	AM	no	78
RA	KT	no	77
RA	KT	no	65
RA	KT	no	75
RA	KT	no	78
RA	AM	no	78
RA	KT	no	81
RA	KT	no	58
RA	AM	no	73
LA	KT	no	75
LA	KT	no	78
RA	KT	no	55
LA	KT	no	58
LA	AM	no	71
RA	AM	no	89
LA	AM	no	84
RA	AM	no	63
RA	AM	no	70
RA	AM	no	65
RA	AM	no	78
LA	AM	no	71
RA	AM	no	81
LA	AM	no	79
LA	AM	no	78
RA	AM	k.A.	66
LA	AM	no	63
LA	AM	no	64
LA	KT	no	52
RA	KT	no	65
RA	KT	no	56
LA	KT	no	80
LA	KT	no	79
LA	KT	no	76
RA	KT	no	71
RA	KT	no	89
LA	KT	no	74
RA	AM	no	78
RA	AM	no	76
LA	AM	no	77
RA	AM	no	70
LA	AM	no	56
RA	AM	no	80
LA	AM	no	83
RA	AM	no	85
LA	KT	no	80
LA	AM	no	78
RA	AM	no	70
LA	KT	no	72
LA	KT	no	63
RA	KT	no	74
LA	KT	no	89
RA	AM	no	69
LA	AM	k.A.	73
RA	AM	no	65
RA	KT	no	81
RA	KT	no	78
RA	AM	no	79
RA	AM	no	78
LA	KT	no	80
RA	KT	no	70
LA	AM	no	81
RA	KT	no	79
LA	KT	no	78
RA	AM	no	79
RA	AM	no	80
LA	AM	no	69
RA	AM	no	85
LA	KT	no	75
RA	KT	no	71
RA	AM	no	71
LA	KT	no	76
RA	AM	no	82
RA	KT	no	47
RA	KT	no	62
RA	KT	no	65
RA	AM	no	84
RA	AM	no	80
LA	AM	no	65
LA	KT	no	79
LA	AM	no	80
LA	KT	no	47
LA	AM	no	75
LA	AM	no	80
RA	KT	no	80
RA	KT	no	73
RA	KT	no	79
LA	KT	no	80
LA	KT	no	50
LA	KT	no	65
RA	KT	no	79
LA	KT	no	82
LA	KT	no	61
LA	AM	no	80
LA	AM	no	78
LA	KT	no	56
LA	AM	no	71
RA	AM	no	80
RA	KT	no	76
RA	KT	no	79
RA	KT	no	80
RA	KT	no	65
RA	KT	no	61
RA	KT	no	56
LA	KT	no	83
RA	KT	no	69
LA	KT	no	85
RA	AM	no	71
RA	AM	no	71
LA	KT	no	79
RA	KT	no	75
RA	KT	no	71
RA	KT	no	76
LA	KT	no	69
RA	KT	no	85
RA	KT	no	72
RA	AM	no	78
LA	KT	no	74
RA	KT	no	77
RA	KT	no	77
RA	AM	no	57
RA	AM	no	70
LA	AM	no	77
RA	AM	no	78
LA	KT	no	73
LA	KT	no	71
RA	AM	no	81
LA	KT	no	58
RA	KT	no	50
LA	AM	no	60
RA	AM	no	68
LA	AM	no	82
LA	KT	no	79
RA	AM	no	78
LA	KT	no	72
LA	KT	no	72
LA	KT	no	77
RA	AM	no	60
LA	AM	no	60
RA	AM	no	83
LA	AM	no	80
LA	AM	no	76
RA	KT	no	55
LA	KT	no	54
RA	AM	no	74
RA	KT	no	74
RA	KT	no	72
LA	KT	no	65
RA	AM	no	81
RA	AM	no	75
RA	AM	no	86
RA	KT	k.A.	76
LA	KT	no	81
LA	KT	no	71
LA	KT	no	79
RA	KT	no	83
RA	AM	no	74
LA	KT	no	60
RA	KT	no	81
LA	KT	no	81
LA	KT	no	76
LA	KT	no	83
LA	KT	no	57
LA	KT	no	78
LA	KT	no	55
LA	AM	no	74
RA	AM	no	76
RA	KT	no	71
RA	KT	no	53
RA	AM	no	79
LA	AM	no	72
LA	AM	no	80
RA	AM	no	87
LA	KT	no	57
LA	KT	no	71
LA	KT	no	53
LA	KT	no	72
LA	KT	no	84
RA	KT	no	77
LA	AM	no	81
RA	AM	no	72
RA	AM	no	68
RA	AM	no	78
RA	AM	no	68
RA	KT	no	68
RA	AM	no	79
LA	KT	no	78
LA	KT	no	76
LA	AM	no	75
RA	AM	no	71
LA	KT	no	77
LA	AM	no	72
LA	AM	no	59
LA	KT	no	69
RA	KT	no	76
RA	AM	no	72
RA	KT	no	67
RA	KT	no	63
LA	AM	no	67
RA	AM	no	69
LA	AM	no	72
RA	KT	no	58
RA	KT	no	78
RA	AM	no	81
LA	KT	no	82
LA	KT	no	67
RA	AM	no	81
RA	KT	no	79
RA	KT	no	76
LA	KT	no	78
RA	AM	no	21
LA	AM	no	69
LA	AM	no	70
RA	AM	no	67
RA	AM	no	73
LA	AM	no	80
RA	AM	no	86
RA	AM	no	72
RA	AM	no	76
RA	AM	missing	84
RA	AM	no	83
LA	AM	no	76
RA	AM	no	79
LA	AM	no	78
LA	AM	no	66
RA	AM	no	81
RA	AM	no	72
LA	AM	no	82
RA	AM	no	87
RA	AM	no	83
RA	KT	no	95
RA	KT	no	76
LA	KT	no	86
RA	KT	no	69
RA	KT	no	72
RA	KT	no	82
RA	KT	no	71
LA	KT	no	79
LA	KT	no	76
LA	KT	no	70
LA	KT	no	72
LA	KT	no	83
RA	KT	no	66
RA	KT	no	70
LA	KT	no	79
RA	KT	no	72
RA	KT	no	74
LA	KT	no	76
RA	KT	no	76
LA	KT	no	66
LA	KT	no	86
RA	KT	no	79
LA	KT	no	81
RA	KT	no	78
LA	AM	no	75
LA	AM	no	84
LA	AM	no	84
RA	KT	no	81
LA	KT	no	55
RA	KT	no	76
RA	KT	no	64
RA	KT	no	83
RA	AM	no	74
LA	AM	no	69
LA	AM	no	80
LA	KT	no	87
RA	KT	no	55
RA	KT	no	68
LA	AM	no	81
RA	AM	no	82
LA	AM	no	70
RA	KT	no	72
LA	AM	no	83
LA	KT	no	69
LA	AM	no	76
RA	AM	no	69
LA	AM	no	84
RA	KT	no	82
LA	AM	no	74
LA	KT	no	74
LA	KT	no	75
LA	AM	no	68
LA	AM	no	77
RA	AM	no	84
LA	KT	no	68
LA	KT	no	75
LA	KT	no	72
RA	AM	no	81
RA	AM	no	69
LA	AM	no	68
LA	AM	no	63
RA	AM	no	61
RA	KT	no	68
RA	AM	no	69
RA	KT	no	74
RA	KT	no	70
LA	AM	no	83
LA	AM	no	77
LA	KT	no	58
LA	KT	no	68
LA	AM	no	72
RA	KT	no	75
LA	KT	no	77
RA	AM	no	68
RA	KT	no	63
RA	KT	no	72
LA	AM	no	79
LA	KT	no	73
LA	KT	no	80
RA	AM	no	72
LA	AM	no	71
LA	AM	no	66
RA	AM	no	81
RA	AM	no	80
LA	AM	no	61
RA	KT	no	73
RA	KT	no	80
LA	AM	no	78
LA	KT	no	65
LA	KT	no	75
RA	KT	no	75
LA	KT	no	69
RA	KT	no	65
RA	KT	no	58
LA	KT	no	77
LA	AM	no	45
LA	AM	no	81
LA	AM	no	58
LA	AM	no	72
LA	KT	no	75
RA	KT	no	63
RA	KT	no	63
RA	KT	no	75
RA	KT	no	77
RA	KT	no	66
